# Supplementary material for: FAP PET identifies earlycardiac molecular changesinduced by doxorubicin chemotherapy
Source: JCI Insight. 2025 Oct 23;10(23):e191058. doi: 10.1172/jci.insight.191058 (PMC12890471; doi:10.1172/jci.insight.191058)
Supplement: Supporting data values [file jciinsight-10-191058-s039.xlsx]

## Sheet: Fig. 1C
		CTRL	4 W	10 W			CTRL	4 W	10 W			CTRL	4 W	10 W
1	LVDs	2.41	2.26	2.45		LVDs	2.98	3.43	3.44		Fractional Shortening	2.98	3.43	3.44
2		1.64	2.05	2.53			2.85	3.35	3.43			2.85	3.35	3.43
3		1.82	1.72	2.55			2.8	2.94	3.59			2.8	2.94	3.59
4		2.04	1.06	2.6			3.61	3.5	3.68			3.61	3.5	3.68
5		2.33	1.94	2.55			3.63	3.13	3.65			3.63	3.13	3.65
6		2.45	1.74				3.5	3.21				3.5	3.21
7		1.84	1.61				3.24	2.95				3.24	2.95

## Sheet: Fig. 1D
	CTRL (N = 11)	DOX 7-12W (N = 22)
1	115.7	60.1
2	111	47.2
3	117	69
4	92.6	65.7
5	103.9	60.5
6	91.4	69.5
7	100.7	57.6
8	93	71.7
9	91.8	69.9
10	88.8	67.8
11	94.1	48.5
12	128.4	58.5
13	145.3	58.8
14	106.3	53.8
15		59.1
16		59.7
17		54.1
18		68.7
19		69.2
20		50.9
21		53.8
22		42.1

## Sheet: Fig. 1E
			CTRL (N = 3)							DOX (N = 6)
		1	257.8	329	235.4	274.8	384	341.2	1	204.5	244	221.4	222.6	211.2	400.9
		2	230.2	352.8	491.4	324.5	385.4	313.4	2	226.1	231	224	229.2	243.6	263.4
		3	381.5	273.1	292.4	308	278.8	310.6	3	257.1	232.4	253	314.7	193.1	242.2
									4	213.2	201.8	199.8	218.3	215.9	253.9
									5	190	190	200.7	172.9	154.5	186
									6	215	212.3	282.3	214.2	176.5	215.1

## Sheet: Fig. 1F
					CTRL (N = 2)				DOX (N = 4)
				Top2β	0.928782	1.07122			0.189153	0.141065	0.210063	0.110735
					CTRL (N = 3)				DOX (N = 3)
				MuRF1	0.256786	0.60824	2.13497		7.85978	8.39466	6.88091
				Atrogin1	0.48698	0.966967	1.54605		2.35648	2.45959	2.40606

## Sheet: Fig. 1G
	CTRL (N = 3)	DOX (N = 15)
1	8.40687	4.9653
2	5.6952	6.8083
3	7.23017	8.93493
4		5.78893
5		6.91723
6		6.2624
7		4.97117
8		5.21727
9		9.70477
10		6.4545
11		5.58537
12		6.10147
13		5.9775
14		5.66537
15		7.13513

## Sheet: Fig. 2B
	2W			10W
	CTRL	DOX		CTRL	DOX
1	0.122464	0.161878		0.212534	0.495154
2	0.110796	0.264092		0.155995	0.321639
3	0.131556	0.214919			0.392885
4	0.220629	0.273636			0.713342
5		0.371421			0.469731
6		0.419437			0.435814
7					0.854712
8					0.511226
9					0.183675
10					0.236248

## Sheet: Fig. 2C
	[68Ga]Ga-FAPI-04							[18F]DPA-714							[18F]MFBG
	2W			10W				2W			10W				2W			10W
	CTRL	DOX		CTRL	DOX			CTRL	DOX		CTRL	DOX			CTRL	DOX		CTRL	DOX
1	0.828451	1.55793		1.08387	1.36777		1	1.04918	1.01363		0.990152	0.861949		1	0.908588	1.4614		0.765248	0.873263
2	0.838774	1.67264		0.916129	1.88153		2	0.847633	0.712649		0.974075	0.985052		2	0.793074	1.07014		1.14144	1.04867
3	0.95674	1.38307			1.53346		3	1.12602	0.85741		1.03968	0.796535		3	1.1388	0.965916		0.960869	0.919994
4	1.37603	1.70206			1.39239		4	0.97717	0.70125		0.996094	0.958922		4	1.15953	1.05832		1.13244	0.979141
5		1.99682			1.60896		5		1.09534			0.970311		5		1.64835			1.23693
6		1.47487			2.38533		6		1.10884			1.21255		6		1.25432			1.08118
7		2.04165			1.08955		7		0.994653			0.905083		7		0.744183			1.31539
8		1.86289			1.26403		8		0.976191			0.977628		8					0.523855
9					1.3509
10					1.52271

## Sheet: Fig. 2D
	1W	CTRL			2W	CTRL			4W	CTRL			7W	CTRL			9W	CTRL			10W	CTRL			11W	CTRL			12W	CTRL
		[18F]-DPA-714	[68Ga]-FAPI-04	[18F]-mFBG		[18F]-DPA-714	[68Ga]-FAPI-04	[18F]-mFBG		[18F]-DPA-714	[68Ga]-FAPI-04	[18F]-mFBG		[18F]-DPA-714	[68Ga]-FAPI-04	[18F]-mFBG		[18F]-DPA-714	[68Ga]-FAPI-04	[18F]-mFBG		[18F]-DPA-714	[68Ga]-FAPI-04	[18F]-mFBG		[18F]-DPA-714	[68Ga]-FAPI-04	[18F]-mFBG		[18F]-DPA-714	[68Ga]-FAPI-04	[18F]-mFBG
1		2.76777		3.07743		2.81031	1.30686	2.97122		3.33156		2.9619		2.64188	1.11128	4.01006		2.9583	1.37891			2.15781	1.62274	2.3458						3.33073		3.19588
2		2.25873		2.12542		2.27046	1.32315	2.59347		2.75762		2.15913		3.88143	1.18226	1.83284		2.56887	0.872234			2.12277	1.3716	3.49898						4.84208		3.22378
3		2.13801		4.28168		3.01615	1.50924	3.72405		2.61505		3.93966		3.68436	1.67476	3.33136		2.39268	1.37843			2.26574		2.94546								4.28736
4		2.31263				2.61744	2.17066	3.79185						3.41496	1.04459			2.53926	1.30017			2.17076		3.47141
	1W	DOX			2W	DOX			4W	DOX			7W	DOX			9W	DOX			10W	DOX			11W	DOX			12W	DOX
		[18F]-DPA-714	[68Ga]-FAPI-04	[18F]-mFBG		[18F]-DPA-714	[68Ga]-FAPI-04	[18F]-mFBG		[18F]-DPA-714	[68Ga]-FAPI-04	[18F]-mFBG		[18F]-DPA-714	[68Ga]-FAPI-04	[18F]-mFBG		[18F]-DPA-714	[68Ga]-FAPI-04	[18F]-mFBG		[18F]-DPA-714	[68Ga]-FAPI-04	[18F]-mFBG		[18F]-DPA-714	[68Ga]-FAPI-04	[18F]-mFBG		[18F]-DPA-714	[68Ga]-FAPI-04	[18F]-mFBG
1		2.52595	1.60653	4.12197		2.71509	2.4576	4.77899		2.38689	2.45162	4.23906		3.4081	2.79407	2.65937		2.14732	3.71999			1.87842	2.04778	2.67691			1.74114			2.79635		4.139
2		2.30876	1.41683	2.95737		1.9089	2.63855	3.49953		2.84681	1.78075	3.53989		3.63675	1.76273	2.82781		1.63911	3.039			2.1467	2.81697	3.21461			2.52101			3.34496		3.46886
3		2.62899	1.93933	4.59294		2.29665	2.18176	3.15869		2.186	1.70019	3.62328		3.06636	1.59135	3.00658		2.00878	3.28122			1.73587	2.29585	2.82016			2.97078			3.54001		3.27584
4		1.96721	1.62823			1.87836	2.68497	3.46085		2.44544	1.86541	3.25236		3.77295	2.03919	2.64346		2.41164	2.15821			2.08975	2.08465	3.00147			2.17147			3.21709		4.62477
5		2.76835	1.51954			2.93396	3.14994	4.10183		1.65699	1.88926	2.55492		2.19137	1.43011	2.94034		1.83464	4.13287			2.11457	2.40889	3.7917			1.21154			3.18228
6		2.48991	1.73726			2.97013	2.32657	2.43359		2.30619	3.09628	3.66113		2.18138	1.48501			2.13058	1.53335			2.64248	3.57124	3.31426			3.87389			2.92015
7		3.28225	1.40064			2.66427	3.22065			2.09207		4.79083		1.88086	1.27088				1.67762			1.97242	1.63123	4.03222			2.17876
8		2.60532	2.17786			2.61482	2.93867			1.70989		4.45962		2.26033	2.26085				1.9654			2.13052	1.89247	1.60583			2.10674
9												4.39508			2.5079				4.31621				2.02252				1.85124
10															1.79397				1.4895				2.27976				2.68671
11															2.32247				1.71252
12															2.88355				2.08588
13															1.88223				2.08714
14															1.4479				2.63766
15															2.32081				1.86913
16															1.9279				1.78542
17																			2.51015
18																			1.80119
19																			1.98517
20																			1.74513
21																			2.53609
22																			2.31448

## Sheet: Fig. 2E
			CTRL (N = 4)	DOX (N = 4)
		1	0.195833	0.970006
		2	0.157943	0.684819
		3	0.183224	0.971467
		4	0.207618	0.796223

## Sheet: Fig. 2F
	CTRL (N = 3)	DOX (N = 3)
1	0.26	2.66
2	0.99	1.34
3	0.65	3.98

[truncated: 33 more sheets: Fig. 2H, Fig. 3B, Fig. 3C, Fig. 3D, Fig. 3G, Fig. 3I, Fig. 4A, Fig. 4C, Fig. 4E, Fig. 5A, Fig. 5B, Fig. 5E, Fig. 5F, Sup_Fig. 1A, Sup_Fig. 1B, Sup_Fig. 1C, Sup_Fig. 1D, Sup_Fig. 2A, Sup_Fig. 2B, Sup_Fig. 2C …]
